# Supplementary material for: Exploration of predictive biomarkers for postoperative recurrence of stage II/III colorectal cancer using genomic sequencing
Source: Cancer Med. 2022 Mar 28;11(18):3457–70. doi: 10.1002/cam4.4710 (PMC9487878; doi:10.1002/cam4.4710)
Supplement: Supplementary file 1 — Table S1 [file CAM4-11-3457-s001.xlsx]

## Sheet: Supplementary_Table_S1
Supplementary Table 1. Mutations in ZFP36L2 detected in this study.
Gene	Sample_ID	Mutatrion_Type	Annotation	Chromosome	Position	Reference_Allele	Variant_Allele	Depth	Variant allele frequency
ZFP36L2	1019	28-del	frameshift_variant	2	43224544	CCCGGCGGGGAGGGTCGCGCTGGGCGGCG	C	86	14.1176
ZFP36L2	1032	1-snv	missense_variant	2	43224362	C	A	89	28.4091
ZFP36L2	1036	2-del	frameshift_variant	2	43224889	GGA	G	54	44.4444
ZFP36L2	1040	1-snv	missense_variant	2	43225269	C	A	153	20.1342
ZFP36L2	1047	5-ins	frameshift_variant	2	43225689	G	GCGTCC	178	22.5989
ZFP36L2	1047	1-ins	frameshift_variant	2	43225483	G	GC	182	22.2222
ZFP36L2	1053	1-ins	frameshift_variant	2	43224721	G	GT	166	18.2927
ZFP36L2	1061	11-del	3_prime_UTR_variant	2	43223886	TAATGCTGTTCA	T	80	10.1266
ZFP36L2	1064	1-del	3_prime_UTR_variant	2	43224105	TA	T	104	5.26316
ZFP36L2	1086	17-del	frameshift_variant	2	43224819	CCGCGGCCGCCGCGGAGG	C	57	48.1481
ZFP36L2	1087	17-del	frameshift_variant	2	43224819	CCGCGGCCGCCGCGGAGG	C	77	33.3333
ZFP36L2	2009	26-del	frameshift_variant	2	43224769	CGCCAGCAGGTCCTCGGCGCCCCCGGT	C	274	18.9781
ZFP36L2	2039	1-ins	frameshift_variant	2	43224843	A	AT	100	27.551
ZFP36L2	2117	2-ins	frameshift_variant	2	43225692	T	TCC	175	36
ZFP36L2	5014	1-del	frameshift_variant	2	43225293	CG	C	482	25.523
ZFP36L2	5015	1-ins	frameshift_variant	2	43225711	C	CA	328	20.9877
ZFP36L2	5015	26-del	frameshift_variant	2	43224756	ACGGGGCCCCCGGCGCCAGCAGGTCCT	A	334	26.3636
