# Supplementary material for: Exploration of predictive biomarkers for postoperative recurrence of stage II/III colorectal cancer using genomic sequencing
Source: Cancer Med. 2022 Mar 28;11(18):3457–70. doi: 10.1002/cam4.4710 (PMC9487878; doi:10.1002/cam4.4710)
Supplement: Supplementary file 2 — Table S2 [file CAM4-11-3457-s002.xlsx]

## Sheet: SupllementalTable_2
Supplementary Table S2 Details of patients' survival
Sample ID	Characteristics	Age	Sex	Site of tumor	Invasion depth	Stage	OS (day)	Decease	RFS (day)	Recurrence
1001	rCRC	56	Female	Left	T0-2	2	2492	No	147	Yes
1002	rCRC	61	Male	Left	T4	2	3731	No	542	Yes
1003	rCRC	58	Female	Right	T3	2	2072	Yes	585	Yes
1004	rCRC	65	Female	Rectum	T4	2	3612	No	2537	Yes
1005	rCRC	69	Female	Right	T3	2	3522	No	113	Yes
1006	rCRC	55	Female	Left	T4	2	1113	Yes	267	Yes
1007	rCRC	57	Female	Rectum	T4	2	1717	Yes	197	Yes
1008	rCRC	66	Male	Left	T4	2	750	Yes	316	Yes
1009	rCRC	72	Female	Left	T4	2	1817	No	470	Yes
1010	rCRC	57	Male	Rectum	T4	2	909	Yes	200	Yes
1011	rCRC	42	Female	Rectum	T3	3	1019	Yes	269	Yes
1012	rCRC	60	Female	Right	T3	3	3837	No	589	Yes
1013	rCRC	77	Male	Left	T4	3	1701	Yes	1269	Yes
1014	rCRC	78	Female	Left	T3	3	3491	No	1239	Yes
1015	rCRC	70	Female	Left	T3	3	3367	No	542	Yes
1016	rCRC	66	Female	Left	T3	3	3151	No	606	Yes
1017	rCRC	53	Male	Left	T0-2	2	3923	No	225	Yes
1018	rCRC	57	Male	Rectum	T4	2	763	Yes	296	Yes
1019	rCRC	81	Female	Left	T3	2	3402	No	851	Yes
1020	rCRC	75	Female	Left	T3	2	1663	Yes	191	Yes
1021	rCRC	61	Female	Rectum	T3	2	4620	No	177	Yes
1022	rCRC	49	Male	Rectum	T0-2	2	1972	Yes	280	Yes
1023	rCRC	75	Female	Left	T3	2	1584	Yes	304	Yes
1024	rCRC	59	Male	Rectum	T3	2	2705	No	296	Yes
1025	rCRC	60	Male	Left	T3	2	2132	No	407	Yes
1026	rCRC	61	Male	Left	T4	2	1339	Yes	343	Yes
1027	rCRC	75	Female	Rectum	T4	2	2854	No	449	Yes
1028	rCRC	66	Male	Rectum	T3	2	2450	No	237	Yes
1029	nrCRC	75	Male	Left	T3	2	2343	No	2343	No
1030	rCRC	64	Male	Right	T0-2	2	301	Yes	185	Yes
1033	rCRC	70	Male	Left	T3	2	1456	No	826	Yes
1034	rCRC	59	Female	Left	T4	2	1227	No	311	Yes
1035	rCRC	79	Male	Right	T4	2	1757	No	430	Yes
1036	rCRC	65	Male	Rectum	T3	2	1933	No	583	Yes
1038	nrCRC	68	Male	Right	T4	2	1909	No	1909	No
1039	rCRC	54	Male	Left	T3	2	1196	Yes	434	Yes
1040	rCRC	69	Female	Rectum	T3	2	1846	No	176	Yes
1041	rCRC	50	Male	Left	T3	2	833	No	178	Yes
1043	rCRC	53	Male	Rectum	T3	2	1687	No	225	Yes
1044	rCRC	65	Male	Rectum	T3	2	347	Yes	209	Yes
1045	rCRC	54	Male	Right	T4	3	990	No	268	Yes
1046	rCRC	71	Female	Right	T4	3	1519	No	276	Yes
1047	rCRC	63	Female	Rectum	T0-2	3	1376	No	593	Yes
1048	rCRC	79	Male	Left	T4	3	1435	No	238	Yes
1049	rCRC	75	Male	Left	T3	2	1415	No	172	Yes
1050	rCRC	65	Male	Left	T4	2	1393	No	458	Yes
1051	rCRC	68	Male	Left	T4	3	726	Yes	305	Yes
1053	rCRC	67	Male	Right	T3	2	1148	No	191	Yes
1054	rCRC	52	Female	Rectum	T4	3	1127	No	169	Yes
1055	rCRC	42	Female	Rectum	T4	3	1183	No	806	Yes
1059	rCRC	82	Female	Rectum	T0-2	3	1114	No	720	Yes
1062	rCRC	63	Female	Left	T4	3	2367	No	1417	Yes
1064	rCRC	70	Male	Left	T4	3	1326	Yes	357	Yes
1070	nrCRC	61	Male	Left	T3	3	869	No	869	No
1075	nrCRC	80	Female	Left	T4	2	3935	No	3935	No
1077	rCRC	72	Male	Right	T3	3	923	Yes	533	Yes
1079	rCRC	70	Male	Rectum	T3	2	2507	No	395	Yes
1081	rCRC	68	Female	Right	T4	3	1155	No	262	Yes
1084	rCRC	69	Female	Right	T3	3	2598	No	798	Yes
1086	rCRC	67	Male	Right	T3	3	1214	No	391	Yes
1090	nrCRC	56	Male	Left	T3	2	3694	No	3694	No
1092	rCRC	65	Male	Rectum	T3	3	1846	Yes	471	Yes
1094	rCRC	33	Female	Rectum	T3	3	1552	Yes	386	Yes
1214	rCRC	59	Male	Rectum	T4	3	2085	No	339	Yes
1218	rCRC	64	Female	Right	T4	3	1805	No	1041	Yes
1222	rCRC	60	Male	Rectum	T4	3	472	Yes	140	Yes
1224	rCRC	57	Male	Left	T4	3	1380	No	596	Yes
1230	rCRC	84	Male	Right	T4	2	1206	No	714	Yes
1234	rCRC	64	Female	Left	T3	3	1119	No	169	Yes
1235	rCRC	57	Male	Right	T4	3	884	Yes	86	Yes
1241	rCRC	60	Female	Left	T4	3	940	No	379	Yes
1247	rCRC	82	Female	Rectum	T4	2	487	No	242	Yes
1251	rCRC	58	Male	Rectum	T4	3	1255	No	1090	Yes
2001	StageIV	57	Male	Rectum	T3	4	1624	Yes	NA	NA
2002	StageIV	54	Female	Right	T4	4	445	Yes	NA	NA
2003	StageIV	65	Female	Right	T4	4	2190	Yes	NA	NA
2004	StageIV	72	Male	Rectum	T3	4	3171	No	NA	NA
2005	nrCRC	67	Male	Left	T4	3	3085	No	3085	No
2006	StageIV	54	Female	Left	T4	4	679	Yes	NA	NA
2007	StageIV	58	Male	Right	T4	4	2616	No	NA	NA
2008	StageIV	72	Male	Right	T4	4	350	Yes	NA	NA
2009	StageIV	73	Female	Right	T4	4	1932	No	NA	NA
2010	StageIV	58	Female	Rectum	T4	4	175	Yes	NA	NA
2011	StageIV	73	Male	Right	T4	4	377	Yes	NA	NA
2012	StageIV	62	Male	Left	T4	4	440	No	NA	NA
2013	StageIV	68	Male	Left	T0-2	4	3157	No	NA	NA
2014	StageIV	74	Female	Right	T4	4	3129	No	NA	NA
2017	StageIV	72	Male	Left	T4	4	2961	No	NA	NA
2018	StageIV	56	Female	Left	T4	4	2511	No	NA	NA
2019	StageIV	54	Female	Right	T4	4	728	Yes	NA	NA
2020	StageIV	50	Female	Rectum	T3	4	674	Yes	NA	NA
2021	StageIV	41	Male	Left	T3	4	1660	No	NA	NA
2024	StageIV	67	Male	Right	T4	4	2175	No	NA	NA
2025	StageIV	49	Male	Rectum	T4	4	2156	No	NA	NA
2026	StageIV	55	Male	Rectum	T4	4	1016	Yes	NA	NA
2027	StageIV	53	Female	Right	T3	4	602	Yes	NA	NA
2029	StageIV	64	Female	Right	T3	4	2066	No	NA	NA
2030	StageIV	59	Male	Right	T4	4	446	Yes	NA	NA
2031	StageIV	48	Female	Rectum	T4	4	1995	No	NA	NA
2033	StageIV	45	Male	Rectum	T3	4	592	Yes	NA	NA
2034	StageIV	65	Female	Left	T4	4	1818	No	NA	NA
2035	StageIV	42	Female	Left	T3	4	577	Yes	NA	NA
2036	StageIV	76	Male	Right	T3	4	1103	Yes	NA	NA
2037	StageIV	68	Female	Right	T4	4	1128	Yes	NA	NA
2038	StageIV	56	Female	Left	T4	4	1667	No	NA	NA
2039	StageIV	66	Female	Rectum	T4	4	1660	No	NA	NA
2040	StageIV	49	Female	Left	T3	4	1652	No	NA	NA
2041	StageIV	40	Female	Rectum	T3	4	1576	No	NA	NA
2042	StageIV	44	Male	Rectum	T4	4	67	Yes	NA	NA
2202	StageIV	60	Female	Right	T4	4	977	Yes	NA	NA
2204	StageIV	66	Female	Left	T0-2	4	1213	No	NA	NA
2212	StageIV	41	Female	Right	T4	4	225	No	NA	NA
2213	StageIV	46	Female	Left	T4	4	944	Yes	NA	NA
2216	StageIV	64	Female	Rectum	T3	4	752	Yes	NA	NA
2247	StageIV	66	Female	Right	T4	4	669	No	NA	NA
2258	StageIV	77	Male	Right	T3	4	368	No	NA	NA
5001	nrCRC	85	Female	Rectum	T3	3	2780	No	2780	No
5002	nrCRC	48	Male	Left	T4	3	2703	No	2703	No
5003	nrCRC	80	Female	Rectum	T3	2	2702	No	2702	No
5004	nrCRC	52	Male	Left	T3	2	2702	No	2702	No
5006	nrCRC	65	Male	Rectum	T3	2	2689	No	2689	No
5007	nrCRC	51	Male	Left	T3	3	2688	No	2688	No
5008	nrCRC	73	Male	Left	T3	2	2688	No	2688	No
5009	nrCRC	75	Male	Rectum	T3	2	2686	No	2686	No
5010	nrCRC	72	Male	Left	T4	2	2679	No	2679	No
5011	nrCRC	67	Male	Left	T4	3	2668	No	2668	No
5012	nrCRC	55	Female	Left	T4	2	2658	No	2658	No
5013	nrCRC	58	Female	Rectum	T0-2	3	2658	No	2658	No
5014	nrCRC	65	Female	Right	T3	2	2644	No	2644	No
5015	nrCRC	70	Female	Rectum	T4	3	2604	No	2604	No
5016	nrCRC	86	Female	Right	T4	2	2598	No	2598	No
5017	nrCRC	83	Male	Rectum	T3	2	2595	No	2595	No
5018	nrCRC	84	Male	Left	T3	3	2577	No	2577	No
5019	nrCRC	60	Female	Right	T0-2	3	2567	No	2567	No
5021	nrCRC	48	Female	Left	T4	2	2556	No	2556	No
5022	nrCRC	76	Female	Left	T3	3	2555	No	2555	No
5025	nrCRC	76	Female	Left	T4	3	2548	No	2548	No
5026	nrCRC	79	Male	Left	T3	2	2535	No	2535	No
5027	nrCRC	65	Female	Left	T3	2	2527	No	2527	No
5029	nrCRC	60	Female	Right	T4	2	2520	No	2520	No
5030	nrCRC	74	Male	Rectum	T4	3	2514	No	2514	No
5032	nrCRC	78	Male	Left	T3	2	2497	No	2497	No
5033	nrCRC	71	Male	Rectum	T0-2	3	2493	No	2493	No
5034	nrCRC	76	Male	Left	T3	3	2492	No	2492	No
5035	nrCRC	59	Male	Rectum	T3	3	2485	No	2485	No
5036	nrCRC	56	Female	Rectum	T4	3	2471	No	2471	No
5208	nrCRC	42	Female	Rectum	T0-2	2	2481	No	2481	No
5211	nrCRC	40	Female	Rectum	T3	2	2474	No	2474	No
5212	nrCRC	52	Male	Rectum	T3	3	2473	No	2473	No
5214	nrCRC	73	Male	Rectum	T3	3	2466	No	2466	No
5216	nrCRC	78	Male	Rectum	T0-2	2	2460	No	2460	No
5219	nrCRC	59	Male	Rectum	T3	2	2446	No	2446	No
5224	nrCRC	59	Female	Rectum	T0-2	2	2438	No	2438	No
5230	nrCRC	61	Female	Right	T0-2	2	2417	No	2417	No
5234	nrCRC	76	Male	Right	T3	3	2410	No	2410	No
5236	nrCRC	66	Female	Rectum	T3	2	2403	No	2403	No
5246	nrCRC	66	Male	Rectum	T0-2	2	2380	No	2380	No
5251	nrCRC	44	Female	Left	T3	2	2352	No	2352	No
5262	nrCRC	66	Male	Right	T3	3	2317	No	2317	No
